# Supplementary material for: A Relation between Obstructive Sleep Apnea in Pregnancy and Delivering Small for Gestational Age Infant—A Systematic Review
Source: J Clin Med. 2023 Sep 14;12(18):5972. doi: 10.3390/jcm12185972 (PMC10532405; doi:10.3390/jcm12185972)
Supplement: Supplementary file 1 [file jcm-12-05972-s001.zip]

Archive with 1 entries (1 files):
- jcm-2520030-supplementary.pdf
